# Supplementary material for: Niche Preference of Escherichia coli in a Peri-Urban Pond Ecosystem
Source: Life (Basel). 2021 Sep 28;11(10):1020. doi: 10.3390/life11101020 (PMC8538306; doi:10.3390/life11101020)
Supplement: Supplementary file 1 [file life-11-01020-s001.zip]

Archive with 1 entries (1 files):
- Supplementary-life-1367747.pdf
